# Supplementary material for: Mitofusin-2 boosts innate immunity through the maintenance of aerobic glycolysis and activation of xenophagy in mice
Source: Commun Biol. 2021 May 10;4:548. doi: 10.1038/s42003-021-02073-6 (PMC8110749; doi:10.1038/s42003-021-02073-6)
Supplement: Supplementary file 3 — Supplementary Data 1 [file 42003_2021_2073_MOESM3_ESM.xlsx]

## Sheet: Figure 1
	1a					1b					1c
	WT-0day	CKO-0day	WT-3day	CKO-3day		WT-0day	CKO-0day	WT-3day	CKO-3day		MOI 1					MOI 3
	0.913043	0.363636	3.1677	5.22727		0.165	0.13	2.25	3.75		WT-0day	WT-3day	CKO-0day	CKO-3day		WT-0day	WT-3day	CKO-0day	CKO-3day
	0.838509	0.590909	2.6087	3.18182		0.12	0.13	4.25	5.75		0.899248	20.2443	1.07684	42.7388		1.12369	36.3103	0.917615	38.5071
	1.47205	1.40909	3.54037	7.95454		0.125	0.13	2.875	4.75		1.04599	23.8234	0.869757	37.0109		1.07337	25.3669	0.873919	38.1884
	1.43478	1.59091	3.35404	6.59091		0.16	0.22	2.375	3.625		1.02452	29.6394	1.20109	36.2399		0.961006	22.0126	1.17433	43.3318
	0.63354	0.727273	4.19255	4.77273		0.125	0.2	3.25	4.25		1.07373	23.8234	0.939373	41.6373		0.841929	28.5115	1.03414	36.8685
	0.708075	1.31818	2.70186	3.40909		0.14	0.15	2.125	4.875
	1d
	LM MOI 1										1e			1f						1g
	LM (h)	WT				CKO					Mfn2 WT	Mfn2 CKO		Mfn2 WT	Mfn2 CKO		Mfn2 WT	Mfn2 CKO		Smooth			Rough
	0	4600	6200	4800	6000	7000	6200	6700	6100		4.74183	4.82023		5.64098	6.44845		6.46634	6.70612		Mfn2 WT	Mfn2 CKO		Mfn2 WT	Mfn2 CKO
	6	16900	13300	21400	20000	27500	29600	29300	27600		4.27955	4.8539		5.64098	5.95424		6.59195	6.73264		4.9739	5.11948		6.99728	7.86899
											3.88181	4.62635		5.16386	6.11255		6.44948	6.59454		5.04139	5.20412		7.01773	7.86684
	LM MOI 5										4.66053	5.02918					6.39043	6.94575		5.14613	5.29003		7.01336	7.9126
	LM (h)	WT				CKO					4.36038	4.94919					6.54941	6.51893		4.94613	5.20412		6.97677	8.03892
	0	13300	25000	20000	26000	16900	22000	20000	37000		4.49334	4.68042								4.92514	5.29003
	6	55200	54700	46000	75000	94000	101000	130000	85000
	1i	Survival proportions			1j	Survival proportions			1k					1l
	Days	WT	KO		Days	Mfn2 WT	Mfn2 CKO		Liver		Spleen			Days	Mfn2 WT							Mfn2 CKO
	0	100	100		0	100	100		Mfn2 WT	Mfn2 CKO	Mfn2 WT	Mfn2 CKO		0	0	0	0	0	0	0	0	0	0	0	0	0	0	0
	1				1				4.18507	4.49641	3.9246	4.5487		1	-0.1	0.3	-0.3	-0.2	-0.3	0.1	0.1	0.5	1	-0.1	-0.3	0.3	0.9	0.7
	2				2				3.94201	4.20769	3.65869	4.48604		2	1.1	1.4	0.6	0.7	-0.4	0.5	1	1.7	1.9	1.9	1.3	1	2.1	2.5
	3		40		3				3.92294	4.51309	3.65659	4.92942		3	2.2	2.2	1.8	1.4	0	0.2	0.7	3	3.7	3.8	2.5	2.5	3.6	4.5
	4	83.3333	20		4		85.7143		4.02423	4.09598	3.90224	4.52969		4	3.9	2.9	3.6	1.4	-0.1	0	0.8	5.3	5.4	5.5	5	4.4	5.2	6.4
	5	50	0		5		42.8571		4.02748	4.19776	3.77299	4.68199		5	4.8	4.3	4.3	1.1	0.4	0	0.5	6.4	6	6.5	5.8	5.4	6.7	7.4
	6	33.3333			6		28.5714
	7	16.6667			7	100	0
	10	16.6667

## Sheet: Figure 2
	2a
	TNF-a
	Time (h)	Mfn2 WT									Mfn2 CKO
	0	1.20164	0.837987	1.1019	0.907519	0.870551	1.12506	1.02811	1.05702	0.946058	1.28343	1.13288	1.08968	1.14472	1.71713	3.41054	1.02869	1.06131	1.07549
	3	49.694	37.923	68.3562	56.6891	21.6556	21.8062	29.5482	35.6295	31.23	26.5382	25.4572	44.6318	18.2522	17.6305	19.0273	23.1831	15.7251	14.33
	6	22.7848	18.1261	36.7584	33.3589	51.7444	52.8316	42.6162	23.2636	19.9733	16.9123	14.1233	21.0634	18.4643	16.641	19.2929	17.8766	16.223	15.36
	18	8.63383	12.6407	31.669	20.7494	9.96362	10.315	8.37837	9.223	7.23	6.84476	2.97935	6.9163	6.86852	9.42616	9.1684	8.73417	2.88786	5.89708
	IL-1b
	Time (h)	Mfn2 WT						Mfn2 CKO
	0	0.952638	1.04972	1.08172	1.03527	0.965936	1.01232	0.936272	1.41912	2.17347	1.41912	0.861546	0.98652
	3	34.4158	27.9543	36.4158	49.694	53.2607	47.562	16.3362	18.2522	16.9087	17.6917	17.5695	18.9856
	6	13.9588	23.5883	26.539	34.2968	32.4467	40.3621	16.3362	20.5348	17.4108	22.6274	22.4711	18.2652
	18	89.8845	79.3413	76.8157	83.8652	72.5046	70.2321	42.5179	34.7755	36.0965	42.5179	38.8542	35.8652
	2b
	TNF-a
	Time (h)	Mfn2 WT								Mfn2 CKO
	0	1.87038	0.595978	0.903333	1.00696	0.993093	1.87038	0.595978	0.903333	2.44528	1.47427	2.36198	1.58008	1.81504	2.44528	1.47427	2.36198
	3	35.8358	67.8055	70.6849	91.1392	81.5719	35.8358	60.233	56.33	18.507	28.2465	24.4201	26.3549	23.1029	18.507	15.668	21.222
	6	273.108	172.844	300.94	48.1679	47.1766	198.22	172.844	281.33	37.1855	31.2692	48.0568	47.8352	44.0173	67.1855	45.919	56.84
	18	28.707	21.4563	16.4878	45.5696	40.5042	56.998	75.336	56.4878	8.67384	5.37651	7.19338	50.9143	42.5179	8.67384	5.37651	7.19338
	IL1b
	Time (h)	Mfn2 WT								Mfn2 CKO
	0	1.04487	0.884743	1.08172	1.10957	0.90125	1.04487	1.88	1.08172	2.46229	2.12874	2.17347	1	0.852635	2.46229
	3	31.4139	37.0996	26.4158	19.4271	17.5087	30.4139	30.0996	36.4158	17.8766	24.59	26.9087	6.40856	5.57897	17.8766
	6	162.391	194.46	322.539	9.06307	7.78124	162.391	194.46	206.539	16.641	12.6992	27.4108	8.57419	8.45614	16.641
	18	53.1991	124.787	76.8157	14.9285	14.1233	53.1991	124.787	76.8157	13.0563	12.2667	11.2096	17.7531	17.2676	16.0563
	2c								2d
	TNF								TNF
	Time (h)	Mfn2 WT			Mfn2 CKO				Time (h)	Mfn2 WT				Mfn2 CKO
	0				0.685				0	0	0.95	0	0	0	0	0	0
	3	18.1325	19.7325	17.223	3.865	4.4025	3.666		18	1408.54	1445.52	1564.18	1598.16	230.01	259.49	388.06	420.41
	6	42.2825	44.9975	40.2632	11.935	12.5425	11.0232
	18	36.8275	35.115	34.855	20.4875	20.87	18.5825		IL6
									Time (h)	Mfn2 WT				Mfn2 CKO
	IL6								0	0	0	0	0	0	0	0	0
	Time (h)	Mfn2 WT			Mfn2 CKO				18	1351.68	1270.35	1794.42	1923.01	432.27	471.11	1156.93	1225.04
	0	1.9175	5.4575	2.001	9.233	15.29	10.233
	3	9.55	3.585	10.233	20.9475	5.26	7.2333		2e
	6	60.9	68	73.669	12.4175	7.4525	10.233		Nos2
	18	211.393	209	191.233	8.355	20.7575	15.233		Time (h)	Mfn2 WT			Mfn2 CKO
									0	1.01045	0.989657	1.01101	1.64148	1.64148	1.112
	2f								18	294.067	254.232	261.233	114.167	102.182	100.023
	Time(min)	Mfn2 WT			Mfn2 CKO
	0	1	1.02	1	1.5504	0.816108	1.11213
	5	1.29358	1.48198	1.86056	1.93151	1.11621	2.727		2g
	15	1.66174	1.97054	2.6608	1.69828	1.56165	1.522		WT-Un	CKO-Un	WT-Mtb 4h	CKO-Mtb 4h
	30	1.80759	2.33927	3.49962	1.57019	2.1921	1.89332		6.89655	4.83871	50	37.2093
	60	2.64478	2.09679	2.78385	1.76197	1.896	1.62924		6.12245	8	55.8139	27.907
	120	2.32409	1.53885	3.1517	1.38077	1.90979	1.49809		7.31707	1.96078	50	16.6667
	240	2.71905	2.42301	2.34041	1.2208	0.963862	1.23111		4.65116	5.45455	36.8421	34.6154
									2.17391	7.40741	71.4286	37.5
									5.12821	6.52174	58.3333	48.8889

## Sheet: Figure 3
	3b										3d
	Lactic acid					Urea					Ldha					Ldhb					Hif1a
	WT-Un	CKO-Un	WT-Mtb	CKO-Mtb		WT-Un	CKO-Un	WT-Mtb	CKO-Mtb		WT-Un	CKO-Un	WT-Mtb	CKO-Mtb		WT-Un	CKO-Un	WT-Mtb	CKO-Mtb		WT-Un	CKO-Un	WT-Mtb	CKO-Mtb
	205903	128983	152190	155161		636	4662	2258	5989		729.962	548.75	1425.23	886.189		30.27	29.9718	9.30024	10.1257		91.5903	47.0185	289.742	232.348
	225960	129838	146868	157006		1496	4673	2150	5489		684.756	592.676	1313.44	894.759		32.0517	35.1899	9.96638	10.5348		70.6313	41.5505	288.317	225.914
	176463	153981	193735	141880		485	3236	4814	5435		672.059	670.977	1935.4	1132.89		30.6904	30.9897	10.869	9.80025		71.6442	63.9881	314.348	223.633
	182543	155005	195430	147136		478	3085	4732	5224		834.116	771.179	1534.38	1275.39		32.9935	26.2704	12.1417	5.87807		102.031	89.9335	298.743	238.973
	169724	196344	200245	108183		1961	3257	4544	3809
	193942	211096	191097	121365		857	3173	4278	3705
	3e															3g
	Ldha_Mtb															ECAR
	Time (h)	Mfn2 WT						Mfn2 CKO								TIME (min)	Mfn2 WT -Un		Mfn2 WT - Mtb		Mfn2 CKO - Un		Mfn2 CKO - Mtb
	0	1.02811	0.972655	1.05336	0.949342	1.07549	0.929805	0.673617	1.23971	1.13288	0.939523	0.972655	0.907519				Mean	Std Dev	Mean	Std Dev	Mean	Std Dev	Mean	Std Dev
	3	1.77768	1.71713	0.913831	0.913831	0.99654	1.04608	1.1487	1.07177	1.09051	0.976032	0.760489	0.592546			1.43333	35.9387	3.26335	67.5051	5.48887	30.082	6.26976	56.853	13.2371
	6	1.20999	1.12117	0.920188	0.852635	1.02811	0.852635	0.926588	0.840896	0.873573	0.93253	0.549046	0.494828			9.01667	37.6736	3.11842	70.5496	6.92242	33.4352	6.61479	54.6193	8.15287
	18	1.6644	1.63014	1.27015	1.15269	1.34723	1.24833	0.946058	0.823591	1.02811	0.965936	0.837987	0.898132			16.5833	39.0034	3.36995	72.7219	7.86394	34.909	6.61532	56.5509	7.084
																24.4	86.9873	4.44189	153.4	16.4224	75.6017	11.0534	99.1273	7.31641
																31.9833	70.0969	7.72512	140.604	15.6252	59.0798	14.5926	87.6309	13.247
	Ldha_LM															39.5667	87.8204	8.39945	158.264	16.7025	67.293	10.145	98.5267	13.3244
	Time (h)	Mfn2 WT						Mfn2 CKO								47.3667	128.615	10.6957	170.973	14.1717	107.889	9.77345	123.092	10.23
	0	1.04247	0.959264	0.929805	1.07549	0.904379	1.10573	1.11729	1.21419	0.82645	0.750019	1.08674	1			54.95	132.498	10.4884	167.285	14.6966	114.158	9.54509	125.287	13.0422
	3	0.726986	0.624165	0.590496	0.692555	0.739694	0.78187	0.76313	0.619854	0.628507	0.550953	0.719467	0.724471			62.5333	132.263	10.4585	163.364	14.6558	113.739	8.55563	125.372	12.562
	6	0.539614	0.524858	0.907519	0.768438	0.639493	1.03168	0.617709	0.600818	0.719467	0.604997	0.659754	0.659754			70.3333	113.405	12.6724	149.546	19.0033	85.8762	10.4377	98.8866	13.2763
	18	0.64842	0.609205	0.535887	0.570382	0.895025	0.993093	0.576343	0.49827	0.380245	0.328736	0.337978	0.315344			77.9167	114.024	11.5582	148.55	17.3403	87.4548	11.4764	100.535	12.5316
																85.4833	111.18	11.8009	144.526	17.3475	86.3529	10.2724	99.7162	12.9389
	3f
	Hif1a_Mtb
	Time (h)	Mfn2 WT						Mfn2 CKO
	0	1.04006	1.36289	0.705475	0.972655	1.02811	1.0023	1.47087	1.65481	1.4012	0.989657	0.99654	0.99856
	3	8.49531	10.753	10.2437	3.9	5.32223	3.6633	5.26585	3.06666	1.53333	1.20581	1.43396	1.923
	6	2.14602	4.2624	2.66044	1.25266	1.53156	2.3323	1.29834	1.38191	2.26054	0.895025	1.00696	1.3
	18	10.7903	11.7262	8.94863	7.91725	7.54228	7.011	2.32409	1.74917	1.45062	4.40762	4.02782	3.9556
	Hif1a_LM
	Time (h)	Mfn2 WT						Mfn2 CKO
	0	1.22264	0.817902	1.03527	0.965936	1.52626	0.655197	0.685391	0.657471	1.48968	1.41912	1.09684	1.00556
	3	0.479632	0.562529	1.08674	1.14076	1.09071	1.02811	0.817902	1.05702	1.99308	1.91189	1.036	1.01853
	6	0.216134	0.450625	1.46409	1.51572	0.8523	0.493776	1.20164	1.50004	0.68302	0.823591	1.43893	1.165
	18	1.79627	2.935	4.61074	4.67511	1.61888	1.82689	1.73508	1.39959	1.65864	1.8025	1.41691	1.4325
	3h
	ECAR
		Mfn2 WT					Mfn2 CKO
	Un	42.6286	51.3997	45.2585	48.4096	56.3889	42.6573	34.5943	45.7332	46.596	33.8827
	Mtb	81.8025	81.6473	88.4543	99.7455	76.0588	40.4719	41.5241	42.7938	42.1678	45.9244
	3i
		Mfn2 WT			Mfn2 CKO
	Un	0.601745	0.578272	0.560068	0.642121	0.628743	0.582173
	Mtb	0.677228	0.723764	0.74296	0.636099	0.643764	0.673464

## Sheet: Figure 4
4a
OCR
TIME (min)	Mfn2 WT -Un		Mfn2 WT - Mtb		Mfn2 CKO - Un		Mfn2 CKO - Mtb			4b
	Mean	Std Dev	Mean	Std Dev	Mean	Std Dev	Mean	Std Dev		OCR-Basal
1.43333	520.519	44.4874	759.851	143.71	517.632	121.35	608.111	93.107			Mfn2 WT					Mfn2-CKO
9.01667	508.314	51.2926	761.64	130.875	508.952	118.375	589.709	89.1071		Un	461.168	486.817	462.708	363.778	460.706	591.165	451.279	352.732	384.329	323.186
16.5833	494.235	50.39	753.044	126.368	502.546	112.254	581.143	80.0351		Mtb	708.838	614.789	444.258	688.055	715.333	527.531	534.073	439.382	411.121	459.027
24.4	156.655	10.821	259.019	35.9048	220.619	106.035	228.92	65.9762
31.9833	180.938	12.0978	272.588	43.8949	224.248	75.3138	235.98	61.1232		OCR_ATP prod
39.5667	178.401	13.0253	271.595	39.9994	212.489	73.4953	233.71	58.3066			Mfn2-WT					Mfn2-CKO
47.3667	805.94	53.6886	806.855	152.42	816.302	80.8332	728.637	127.114		Un	348.618	373.419	366.714	265.855	334.731	341.469	325.112	264.509	282.567	237.866
54.95	709.679	37.1598	734.5	149.606	846.452	76.6273	740.773	107.787		Mtb	563.558	481.836	331.557	541.391	553.89	411.813	343.986	335.598	316.502	354.72
62.5333	650.948	29.5931	660.841	136.953	834.075	66.3742	730.303	94.7857
70.3333	47.581	17.5762	122.578	31.6859	82.3662	12.7052	110.275	30.3133
77.9167	58.8653	10.4115	125.259	31.6313	88.6715	16.3928	115.528	29.6841		4c
85.4833	64.5628	9.58374	119.329	31.3026	90.6422	16.6932	107.32	29.5088		Ndufab1
										Time (h)	Mfn2 WT			Mfn2 CKO
										0	0.986233	1.01396	1.00696	1.14076	2.86791	1
										3	3.06312	2.95878	3.02095	0.852635	0.747425	2.15846
										6	7.49018	8.84585	8.96933	1.64718	1.20581	1.20581
										18	5.37029	5.33319	5.25977	0.888843	0.870551	0.858565
										4e
										Complex I
										Time (h)	WT			CKO
										0	1	1	1	0.851903	0.646582	1.0142
										6	0.97115	0.963703	1.0435	0.822082	0.699508	0.810401
										18	1.14309	0.959239	0.995438	0.619159	0.53487	0.898554
	4g	MitoSOX MFI
	Mtb (h)	Mfn2 WT									Mfn2 CKO
	0	216610	176566	147260	363344	409892	364622	947181	2037331	1866718	231208	213152	172282	339207	600091	139795	369915	916950	1504755
	0.25	496608	658511	988238	992374	506591	214541	1409379	1102100	1184689	558630	359952	447231	321075	118601	418830	422457	468254	403422
	0.5	261662	241015	608012	723419	942200	218785	627559	729078	1272278	51716	133298	140982	483247	401567	366980	373663	335204	279035
	1	731961	639330	460705	559861	419288	568306	512415	1248933	1414348	422648	296830	439457	281196	401659	264642	447472	687275	1007757
	2	229093	272183	332919	176693	199195	260985	769246	741399	982876	73755	50612	41610	208581	618611	177527	122345	225873	431270
	3	441961	408570	379322	225872	226043	714038	1259329	1065971	1050170	474000	777917	756711	501367	226570	563620	1145942	830340	881479
	4	378826	680627	412758	473418	384117	1283400	1602410	946321	775089	97672	139981	195779	137367	487038	533901	383320	468990	781710
	6	229899	272379	227749	213429	77090	864214	1602410	621913	638123	216837	498877	633927	451084	366302	644033	910747	824767	1388679

## Sheet: Figure 5
	5a
	Hif1a		μM	Mfn2 WT			Mfn2 CKO
		Control	0	1.283	0.709	1.008	0.873573	0.685391	0.895
	Mtb		0	5.205	4.79	5.012	1.83401	1.87254	1.902
		2-APB	10	2.107	2.151	2.002	1.71119	1.53156	1.7939
			50	1.072	0.953	1.12	1.56374	0.975955	1.525
		BAY	1	1.847	2.092	2.021	1.82766	2.63902	1.896
			10	1.569	1.301	1.502	2.42839	1.86607	1.561
		Mito	10	1.866	2.114	1.85	1.76374	1.81888	1.691
			50	1.925	2.136	1.901	1.61558	1.6307	1.202
	5b
	Tnf		μM	Mfn2 WT			Mfn2 CKO
		Control	0	1.13027	0.911722	0.97041	1.03168	0.96929	1.0865
	Mtb		0	24.8204	27.4128	21.2358	11.8463	8.89231	9.86932
		2-APB	10	10.5202	11.2802	8.698	9.51618	7.60778	8.30244
			50	6.03452	5.85489	5.85489	6.47554	10.716	7.09576
		BAY	1	22.6555	16.2174	16.2174	11.5369	9.94384	11.3508
			10	10.1684	11.8853	11.6463	9.02655	10.2811	10.0038
		Mito	10	15.3791	13.1042	13.1042	10.0838	11.7616	10.4283
			50	8.93027	9.18072	9.60973	13.7075	10.0269	11.0172
	5c
	Il1b		μM	Mfn2 WT			Mfn2 CKO
		Control	0	0.911722	0.92445	1.18646	1.46917	1.25266	1.09165
	Mtb		0	279.106	290.106	270.731	35.3304	47.5354	47.5354
		2-APB	10	24.1364	31.7023	23.8953	40.4224	39.2601	42.2175
			50	21.5752	15.0101	20.3459	35.6274	33.8652	34.7463
		BAY	1	58.9112	61.9625	71.3414	42.7728	42.0838	45.6408
			10	42.3216	41.897	38.1289	36.1269	33.7076	34.9172
		Mito	10	102.108	138.157	112.398	45.801	35.7856	40.7933
			50	31.2858	36.502	39.8821	33.2013	36.3232	36.1566
	5e	p-p65 Relative density
	Mtb (min)	Control				mitoTEMPO
	0	1	1	1.0001	1	0.896826	1.17933	0.889158	0.865724
	5	1.0009	1.3009	0.946173	0.971893	0.762543	0.919059	0.706726	0.65299
	15	1.24106	1.55695	1.05912	1.12809	0.930108	1.1037	0.813424	0.771047
	30	1.18233	1.46264	1.08983	1.1909	0.963817	1.0852	0.947262	0.91924
	60	1.2481	1.65667	1.2186	1.36375	1.57925	1.40352	1.50598	1.64619
	120	1.17356	1.36582	1.07504	1.21788	1.00213	1.33163	0.904811	0.972881
	240	1.17282	1.30044	0.980611	1.10492	1.02256	0.9752	0.736986	0.710357
	5f
	Hif1a					Il1b
	Un	Mtb				Un	Mtb
	WT	WT	CKO	CKO+Hif1a		WT	WT	CKO	CKO+Hif1a
	1.10957	4.08405	1.48452	4.36203		1	61.606	9.54669	35.3834
	0.90125	3.27161	1.04247	3.56771		0.82932	40.0853	15.6165	47.3404
	1.1607	2.2974	1.3566	4.78991		1.20581	53.4456	21.7057	41.6429

## Sheet: Figure 6
	6b
	WT-Un	CKO-Un	WT-Mtb	CKO-Mtb	WT-BCG	CKO-BCG	WT-LM	CKO-LM
	0.1495	0.2932	0.2538	0.2421	0.2055	0.3186	0.266	0.4044
	0.1564	0.2706	0.2678	0.3636	0.2053	0.3617	0.216	0.3013
	0.1954	0.3107	0.2041	0.2025	0.2418	0.245	0.2359	0.4048
	0.203	0.4767	0.252	0.2963	0.2367	0.3084	0.2636	0.4634
	0.1586	0.2058	0.2762	0.3348	0.164	0.3559	0.2186	0.4725
	0.2057	0.3001	0.2185	0.4723	0.1878	0.323	0.25	0.2729
	0.114	0.2922	0.2064	0.5344	0.2013	0.3419	0.3509	0.2897
	0.1257	0.3279	0.2129	0.5039	0.1604	0.3155	0.2489	0.2429
	0.1029	0.4058	0.2123	0.5554	0.1666	0.2918	0.181	0.292
	0.1908	0.456	0.394	0.3498	0.1597	0.4794	0.1843	0.3102
	0.1672	0.4573	0.2787	0.3741	0.1866	0.2582	0.1756	0.4543
	0.1857	0.563	0.1673	0.6084	0.2618	0.4955	0.1912	0.4067
	0.1794	0.52	0.1681	0.4134	0.2229	0.4435	0.1626	0.3094
	6e
	WT-Un	CKO-Un	WT-Mtb 6h	CKO-Mtb 6h	WT-Mtb 18h	CKO-Mtb 18h
	2.75251	2.82808	13.6771	15.3176	21.1571	21.2944
	4.98695	2.40039	15.4238	16.1095	23.5225	23.6092
	3.83194	2.37321	20.3549	14.5524	18.9698	21.399
	2.75145	3.26958	9.1428	13.1234	20.2323	19.1726
	1.557	1.48648	17.6562	12.6953	24.1212	24.5814
	2.84498	2.2014	13.831	13.3176	19.1188	18.2046
	2.29618	2.83168	14.863	14.7543	20.984	19.1495
	3.25111	3.86076	17.0915	15.0753	19.6419	22.7796
	3.11084	2.38904	14.541	12.9482	18.0229	22.0141
	1.42769	1.86428	12.9381	14.8584	26.9539	24.0214

## Sheet: Figure 7
	7b			7d			7e			7f					7h
	Mtb+LC3			Mtb+LAMP1			LAMP1 intensity			Mtb+LC3					Mtb+LAMP1
	WT	CKO		WT	CKO		WT	CKO		WT	CKO	WT	CKO		WT	CKO	WT	CKO
	23.1729	17.4229		28.2051	15.5556		42.6923	31		BAY					BAY
	18.3835	22.9837		31.5789	12.5		44.2105	62		-		+			-		+
	17.1135	23.4564		56	20.9302		55.04	76		29.6646	18.2062	15.8844	21.3043		12.4399	22.346	22.3908	17.5956
	27.9357	18.3463		26.3158	18.4211		46	45		31.1176	15.5085	21.02	19.9299		24.419	12.8016	13.7413	8.53527
	15.4058	18.9242		12.9032	11.9048		42	47		27.3624	23.7694	14.1286	14.9346		18.9293	19.9741	11.4934	16.8644
	21.9552	18.194		40	10.8108		83.8667	62		38.453	20.2369	18.2239	16.7376		21.0091	16.4039	16.0778	13.4231
	22.5595	17.5492		42.8571	19.5652		77.2143	70		24.1111	22.0587	14.6378	14.05		20.6365	18.1398	17.7099	21.3202
	19.8102	15.1243								19.6635	17.2436	6.05952	29.0008		29.7612	15.9444	15.9906	14.5955
	34.5452	12.5383								17.4357	5.9998	16.9352	24.2986		27.5922	18.6308	19.4628	18.0369
	31.3439	16.06								11.2012	7.08872	16.9241	19.143		20.5833	17.0914	20.3	12.7354
	29.0848	12.979								20.6566	11.1342	12.4362	19.6482		21.8556	14.7282	14.167	16.9436
	22.4811	17.3493								18.4507	13.8908	20.8501	12.7009		24.0026	19.1163	23.4289	10.5472
	22.3101	11.0914
	27.5873	16.5294
	12.6939	12.1275
	7i			7j			7l
	Mtb+LAMP1			Hif1a			WT	CKO
	siNS	siHIF-1α		siNS	siHIF-1α		33.3333	40
	24.5062	20.6725		0.972655	0.291183		50	36.3636
	16.2574	14.1596		0.926588	0.316439		41.6667	16.6667
	15.369	10.7677		1.10957	0.243164		33.3333	12.5
	29.1005	17.7902					33.3333	18.1818
	19.608	22.1351					50	25
	16.2389	18.3356					50	20
	18.8796	15.1542					25	14.2857
	30.4717	12.3691
	29.4258	21.5912
	24.3444	10.2296

## Sheet: Figure 8
	8c			8d			8e
	Un	Mtb		Un	Mtb		Control		WT-Rab7		CA-Rab7
	28.5939	31.1107		2.69523	5.74058		WT	CKO	WT	CKO	WT	CKO
	25.7354	31.9395		5.46079	4.95247		17.74	35.0244	25.9271	28.7645	12.2728	34.3307
	23.2323	39.5072		6.95034	11.455		32.0737	28.3478	7.09289	11.4426	22.1656	6.90694
	23.4362	27.9371		5.9765	6.02857		39.1124	51.5829	33.215	36.2632	9.92655	7.5546
	22.9155	44.0758		6.75929	8.26141		36.0137	36.0956	32.7366	18.4975	10.1886	30.1136
	24.451	32.7252		2.96581	11.1063		23.4815	14.8978	21.2467	39.915	19.1992	17.2884
				6.76928	16.9495		14.3919	38.1075	27.913	22.4523	5.41404	12.2706
				3.52135	14.8472		51.6889	11.8412	41.3908	16.9593	18.1639	24.2717
				2.65163	5.99442		31.8233	12.0641	17.4816	14.8712	17.3418	23.2775
				2.69872	17.6705		33.1176	4.82456	47.0307	22.1833	11.8357	12.9717
							58.0502	55.3809	13.8057	20.5162	23.2086	15.3386
							25.3728	21.191	26.3068	21.0177	17.8133	11.7387
							27.7302	30.2919	41.1579	22.0992	4.59501	14.5813
							36.1792	35.5852	24.1595	13.0776	26.4063	5.3576
	8g						15.5654	11.7695	20.0037	11.033	7.60557	31.0462
	WT	CKO					7.3306	20.2908	20.9304	5.34495	18.0809	11.9666
	46.6667	30					15.4642	23.3271	30.1913	20.1927	7.32486	1.03739
	31.25	28.5714					32.3019	27.9793	37.7416	13.6957	18.3447	7.04967
	28.5714	12.5					13.7456	15.6797	54.2794	23.9945	30.3285	19.808
	28.5714	20					15.2511	39.4076	13.2545	28.9477	11.4248	9.4155
	90	0					34.9806	24.5319	5.7394	16.9212	14.9982	9.1527
	53.8462	0					4.61789	26.4227	35.1112	14.6723	17.5458	24.8926
	40	0					36.2328	22.7111	16.6341	17.7361	14.7713	10.5514
	33.3333	0					22.405	33.6126	26.6205	12.6892	22.4354	17.1225
	68.75	0					7.61984	33.0054	44.0409	6.49921	23.8292	14.0286
	12.5	0					33.9064	21.6878	52.2256	29.548	12.1622	13.4521

## Sheet: Supplementary Figure 1
	Sup Fig 1b
	WT		CKO
	MOI		MOI
	1	5	1	5
	31948	33302	29966	32542
	32819	37003	32936	38014
	40210	45760	37277	42356
	44989	52437	44190	52774

## Sheet: Supplementary Figure 2
	Sup Fig 2a
	Tnf
	BCG (h)	Mfn2 WT			Mfn2 CKO
	0	1.26138	0.792784	1.20021	1.85961	1.39959	1.5233
	6	76.3735	80.7282	81.223	58.2829	62.0346	55.2366
	Il6
	BCG (h)	Mfn2 WT			Mfn2 CKO
	0	1.52626	0.655197	1.2122	1.48452	0.773783	1.233
	6	263.197	260.197	245.332	118.603	122.786	132.112
	Il1b
	BCG (h)	Mfn2 WT			Mfn2 CKO
	0	1.06437	0.939523	1.001	4.56306	5.50217	3.2321
	6	625.992	657.114	601.223	342.51	315.173	350.221
	Sup Fig 2b
	Tnf
	Mtb (h)	Mfn2 WT			Mfn2 CKO
	0	1.09177	1.03288	0.886791	1.7411	1.50524	1.50524
	3	48.9534	62.3941	63.7051	28.7735	33.5134	32.1482
	6	43.4112	37.5306	44.0172	25.4571	24.9332	21.4571
	Il12p40
	Mtb (h)	Mfn2 WT			Mfn2 CKO
	0	1.61702	0.608502	1.01631	1.88774	2.10915	1.71316
	3	9.366	10.8529	14.1233	2.66352	3.81937	4.233
	6	12.966	20.2053	18.2622	7.55098	8.14923	10.9031
	Il1b
	Mtb (h)	Mfn2 WT			Mfn2 CKO
	0	1.03527	0.993093	0.972655	6.42337	5.9107	7.90809
	3	908.077	1057.67	993.702	568.1	734.185	639.145
	6	585.421	557.694	1012.24	863.068	715.759	822.191
	Il6
	Mtb (h)	Mfn2 WT			Mfn2 CKO
	0	1.18099	0.870551	0.972655	2.13366	2.85468	1.4983
	3	155.059	173.245	167.344	88.647	98.36	83.2859
	6	131.903	129.188	161.269	114.035	137.504	135.2
	Sup Fig 2c
	Tnf
	LM (h)	Mfn2 WT			Mfn2 CKO
	0	0.976032	1.02456	1	1.12117	0.765779	1.01
	3	61.8199	58.0812	55.06	25.5455	21.781	22.76
	6	59.2816	73.0089	62.33	42.9623	41.3404	44.852
	18	109.42	139.102	133.102	51.4465	76.6167	62.3333
	Sup Fig 2d
	Il1b	mdivi-1 (uM)	WT
		0	0.93088	1.09936	0.97716
	Mtb	0	55.3943	42.2731	36.8008
		10	36.2942	44.9942	48.8967
		20	27.9668	27.4107	31.3773
		50	26.2764	23.5689	26.48
	Tnf	mdivi-1 (uM)	Mfn2 WT
		0	0.982821	1.01748	1.00015
	Mtb	0	18.7654	20.1122	15.9561
		10	18.1261	17.6305	13.1236
		20	16.7374	12.5099	12.7844
		50	11.8762	13.737	13.3943

[truncated: 6 more sheets: Supplemetary Figure 3, Supplementary Figure 4, Supplemetary Figure 5, Supplemetary Figure 6, Supplemetary Figure 7, Supplementary Figure 8]
